# Supplementary material for: PON-P3: Accurate Prediction of Pathogenicity of Amino Acid Substitutions
Source: Int J Mol Sci. 2025 Feb 25;26(5):2004. doi: 10.3390/ijms26052004 (PMC11899954; doi:10.3390/ijms26052004)
Supplement: Supplementary file 1 [file ijms-26-02004-s001.zip]

Archive with 1 entries (1 files):
- ijms-3383239-supplementary.pdf
